# Supplementary material for: Structural, Electronic, and Nonlinear Optical Characteristics of Europium-Doped Germanium Anion Nanocluster EuGen− (n = 7–20): A Theoretical Investigation
Source: Molecules. 2025 Mar 19;30(6):1377. doi: 10.3390/molecules30061377 (PMC11946336; doi:10.3390/molecules30061377)
Supplement: Supplementary file 1 [file molecules-30-01377-s001.zip]

Archive with 1 entries (1 files):
- molecules-3524060-supplementary.pdf
